# Supplementary material for: Effect of Early Peptide Diets on Zebrafish Skeletal Development
Source: Biomolecules. 2023 Apr 7;13(4):659. doi: 10.3390/biom13040659 (PMC10135642; doi:10.3390/biom13040659)
Supplement: Supplementary file 1 [file biomolecules-13-00659-s001.zip]

Archive with 1 entries (1 files):
- biomolecules-2298168-supplementary.pdf
